# Supplementary material for: 2-Amino-5-fluoro­benzoic acid
Source: Acta Crystallogr Sect E Struct Rep Online. 2013 Feb 16;69(Pt 3):o387. doi: 10.1107/S160053681300408X (PMC3588531; doi:10.1107/S160053681300408X)
Supplement: Supplementary file 1 [file e-69-0o387-sup1.cif]

##############################################################################
#                                                                            #
# This CIF contains the data in a paper accepted for publication in          #
# Acta Crystallographica Section E. It conforms to the requirements of       #
# Notes for Authors for Acta Crystallographica Section E, and has been       #
# peer reviewed under the auspices of the IUCr Commission on Journals.       #
#                                                                            #
# Full details of the Crystallographic Information File format               #
# are given in the paper "The Crystallographic Information File (CIF):       #
# a New Standard Archive File for Crystallography" by S. R. Hall, F. H.      #
# Allen and I. D. Brown [Acta Cryst. (1991), A47, 655-685].                  #
#                                                                            #
# The current version of the core CIF dictionary is obtainable from          #
# ftp://ftp.iucr.org/pub/cif_core.dic.                                       #
#                                                                            #
# Software is freely available for graphical display of the structure(s)     #
# in this CIF. For information consult the CIF software page                 #
# http://www.iucr.org/resources/cif/software.                                #
#                                                                            #
# This file may be used for bona fide research purposes within the           #
# scientific community so long as proper attribution is given to the journal # 
# article from which it was obtained.                                        #
#                                                                            #
##############################################################################
data_I
_audit_creation_method     SHELXL-97
_chemical_name_systematic
;
2-Amino-5-fluorobenzoic acid
;
_chemical_name_common     '5-Fluoroanthranilic acid'
_chemical_formula_moiety     'C7 H6 F N O2'
_chemical_formula_sum     'C7 H6 F N O2'
_chemical_formula_iupac     'C7 H6 F N O2'
_chemical_formula_weight     155.13
_chemical_melting_point     454
_symmetry_cell_setting     monoclinic
_symmetry_space_group_name_H-M     'P 21/c'
_symmetry_space_group_name_hall     '-P 2ybc'
loop_
    _symmetry_equiv_pos_as_xyz
    'x, y, z'
    '-x, y+1/2, -z+1/2'
    '-x, -y, -z'
    'x, -y-1/2, z-1/2'
_cell_length_a     4.9346(2)
_cell_length_b     11.7542(6)
_cell_length_c     11.9727(5)
_cell_angle_alpha     90.00
_cell_angle_beta     96.782(3)
_cell_angle_gamma     90.00
_cell_volume     689.58(5)
_cell_formula_units_Z     4
_cell_measurement_reflns_used     108
_cell_measurement_theta_min     2.4
_cell_measurement_theta_max     25.0
_cell_measurement_temperature     293(2)
_cell_special_details     Prism
_exptl_crystal_description     Prism
_exptl_crystal_colour     colourless
_exptl_crystal_size_max     0.43
_exptl_crystal_size_mid     0.37
_exptl_crystal_size_min     0.25
_exptl_crystal_density_diffrn     1.494
_exptl_crystal_density_meas     ?
_exptl_crystal_density_method     'not measured'
_exptl_crystal_F_000     320
_exptl_absorpt_coefficient_mu     0.128
_exptl_absorpt_correction_type     multi-scan
_exptl_absorpt_process_details     '(SADABS; Bruker, 2004)'
_exptl_absorpt_correction_T_min     0.9471
_exptl_absorpt_correction_T_max     0.9687
_exptl_special_details     ?
_diffrn_ambient_temperature     293(2)
_diffrn_radiation_type     MoK\a
_diffrn_radiation_wavelength     0.71073
_diffrn_radiation_source     'fine-focus sealed tube'
_diffrn_radiation_monochromator     graphite
_diffrn_measurement_device_type     'Bruker APEXII CCD'
_diffrn_measurement_method     '\w scans'
_diffrn_detector_area_resol_mean     ?
_diffrn_reflns_number     5184
_diffrn_reflns_av_R_equivalents     0.0252
_diffrn_reflns_av_sigmaI/netI     0.0163
_diffrn_reflns_theta_min     2.44
_diffrn_reflns_theta_max     24.99
_diffrn_reflns_theta_full     24.99
_diffrn_measured_fraction_theta_max     1.000
_diffrn_measured_fraction_theta_full     1.000
_diffrn_reflns_limit_h_min     -5
_diffrn_reflns_limit_h_max     5
_diffrn_reflns_limit_k_min     -13
_diffrn_reflns_limit_k_max     13
_diffrn_reflns_limit_l_min     -14
_diffrn_reflns_limit_l_max     14
_diffrn_standards_number     1206
_diffrn_standards_interval_count     1207
_diffrn_standards_interval_time     12
_diffrn_standards_decay_%     0.9
_refine_special_details
;
Refinement of <i>F</i>^2^ against ALL reflections. The weighted <i>R</i>-factor
<i>wR</i> and goodness of fit <i>S</i> are based on <i>F</i>^2^, conventional
<i>R</i>-factors <i>R</i> are based on <i>F</i>, with <i>F</i> set to zero for
negative <i>F</i>^2^. The threshold expression of <i>F</i>^2^ >
\s(<i>F</i>^2^) is used only for calculating <i>R</i>-factors(gt) <i>etc</i>.
and is not relevant to the choice of reflections for refinement.
<i>R</i>-factors based on <i>F</i>^2^ are statistically about twice as large
as those based on <i>F</i>, and <i>R</i>- factors based on ALL data will be
even larger.
;
_reflns_number_total     1207
_reflns_number_gt     1057
_reflns_threshold_expression     I>2\s(I)
_refine_ls_structure_factor_coef     Fsqd
_refine_ls_matrix_type     full
_refine_ls_R_factor_all     0.0382
_refine_ls_R_factor_gt     0.0340
_refine_ls_wR_factor_gt     0.0967
_refine_ls_wR_factor_ref     0.1004
_refine_ls_goodness_of_fit_ref     1.087
_refine_ls_restrained_S_all     1.087
_refine_ls_number_reflns     1207
_refine_ls_number_parameters     108
_refine_ls_number_restraints     0
_refine_ls_number_constraints     0
_refine_ls_hydrogen_treatment     mixed
_refine_ls_weighting_scheme     calc
_refine_ls_weighting_details
         'calc w=1/[\s^2^(Fo^2^)+(0.0616P)^2^+0.0629P] where P=(Fo^2^+2Fc^2^)/3'
_atom_sites_solution_hydrogens     geom
_atom_sites_solution_primary     direct
_atom_sites_solution_secondary     difmap
_refine_ls_shift/su_max     0.000
_refine_ls_shift/su_mean     0.000
_refine_diff_density_max     0.113
_refine_diff_density_min     -0.180
_refine_ls_extinction_method     none
_refine_ls_extinction_coef     ?
loop_
    _atom_type_symbol
    _atom_type_description
    _atom_type_scat_dispersion_real
    _atom_type_scat_dispersion_imag
    _atom_type_scat_source
    'C' 'C' 0.0033 0.0016
                         'International Tables Vol C Tables 4.2.6.8 and 6.1.1.4'
    'H' 'H' 0.0000 0.0000
                         'International Tables Vol C Tables 4.2.6.8 and 6.1.1.4'
    'F' 'F' 0.0171 0.0103
                         'International Tables Vol C Tables 4.2.6.8 and 6.1.1.4'
    'N' 'N' 0.0061 0.0033
                         'International Tables Vol C Tables 4.2.6.8 and 6.1.1.4'
    'O' 'O' 0.0106 0.0060
                         'International Tables Vol C Tables 4.2.6.8 and 6.1.1.4'
_computing_data_collection     'APEX2 (Bruker, 2004)'
_computing_cell_refinement     'SAINT-Plus (Bruker, 2004)'
_computing_data_reduction     'SAINT-Plus (Bruker, 2004)'
_computing_structure_solution     'SHELXS97 (Sheldrick, 2008)'
_computing_structure_refinement     'SHELXL97 (Sheldrick, 2008)'
_computing_molecular_graphics     'ORTEP-3 for Windows (Farrugia, 2012)'
_computing_publication_material     'SHELXL97 (Sheldrick, 2008)'
loop_
    _atom_site_type_symbol
    _atom_site_label
    _atom_site_fract_x
    _atom_site_fract_y
    _atom_site_fract_z
    _atom_site_U_iso_or_equiv
    _atom_site_adp_type
    _atom_site_calc_flag
    _atom_site_refinement_flags
    _atom_site_occupancy
    _atom_site_symmetry_multiplicity
    _atom_site_disorder_assembly
    _atom_site_disorder_group
    H H1B 0.443(4) 0.5012(15) 0.2698(16) 0.077(5) Uiso d . 1 1 . .
    H H1A 0.681(4) 0.4717(14) 0.3630(16) 0.078(5) Uiso d . 1 1 . .
    O O1 0.20891(18) 0.49475(8) 0.11724(8) 0.0572(3) Uani d . 1 1 . .
    C C1 0.5279(2) 0.34252(10) 0.12427(10) 0.0419(3) Uani d . 1 1 . .
    O O2 0.20142(19) 0.37877(9) -0.02978(7) 0.0606(3) Uani d . 1 1 . .
    H H2 0.0757 0.4209 -0.0541 0.091 Uiso calc R 1 1 . .
    C C2 0.6596(2) 0.36817(11) 0.23280(10) 0.0458(3) Uani d . 1 1 . .
    C C6 0.6146(3) 0.24937(12) 0.06514(10) 0.0515(3) Uani d . 1 1 . .
    H H6 0.5277 0.2315 -0.0059 0.062 Uiso calc R 1 1 . .
    N N1 0.5831(3) 0.45571(12) 0.29601(11) 0.0688(4) Uani d . 1 1 . .
    C C7 0.3008(2) 0.41184(10) 0.07158(10) 0.0430(3) Uani d . 1 1 . .
    C C4 0.9633(3) 0.20846(12) 0.21735(11) 0.0561(4) Uani d . 1 1 . .
    H H4 1.1092 0.1636 0.2474 0.067 Uiso calc R 1 1 . .
    C C3 0.8792(3) 0.29852(12) 0.27596(11) 0.0529(4) Uani d . 1 1 . .
    H H3 0.9699 0.3145 0.3468 0.063 Uiso calc R 1 1 . .
    F F1 0.9117(2) 0.09467(9) 0.05376(8) 0.0924(4) Uani d . 1 1 . .
    C C5 0.8272(3) 0.18517(12) 0.11232(11) 0.0567(4) Uani d . 1 1 . .
loop_
    _atom_site_aniso_label
    _atom_site_aniso_U_11
    _atom_site_aniso_U_22
    _atom_site_aniso_U_33
    _atom_site_aniso_U_12
    _atom_site_aniso_U_13
    _atom_site_aniso_U_23
    O1 0.0586(6) 0.0593(6) 0.0492(6) 0.0139(4) -0.0129(4) -0.0088(4)
    C1 0.0393(6) 0.0479(7) 0.0374(6) -0.0016(5) 0.0000(5) 0.0045(5)
    O2 0.0619(6) 0.0706(6) 0.0439(6) 0.0196(5) -0.0163(4) -0.0100(4)
    C2 0.0430(6) 0.0513(7) 0.0413(7) -0.0038(5) -0.0023(5) 0.0027(5)
    C6 0.0566(7) 0.0593(7) 0.0370(6) 0.0071(6) -0.0017(5) 0.0009(6)
    N1 0.0719(8) 0.0721(8) 0.0549(8) 0.0145(7) -0.0238(6) -0.0188(6)
    C7 0.0407(6) 0.0477(7) 0.0387(6) -0.0033(5) -0.0024(5) 0.0009(5)
    C4 0.0538(7) 0.0674(9) 0.0461(7) 0.0148(6) 0.0018(6) 0.0161(6)
    C3 0.0507(7) 0.0664(8) 0.0384(6) 0.0003(6) -0.0077(5) 0.0079(6)
    F1 0.1194(8) 0.0939(7) 0.0597(6) 0.0593(6) -0.0071(5) -0.0108(5)
    C5 0.0665(8) 0.0594(8) 0.0442(7) 0.0186(6) 0.0061(6) 0.0048(6)
_geom_special_details
;
All e.s.d.'s (except the e.s.d. in the dihedral angle between two l.s. planes)
are estimated using the full covariance matrix. The cell e.s.d.'s are taken
into account individually in the estimation of e.s.d.'s in distances, angles
and torsion angles; correlations between e.s.d.'s in cell parameters are only
used when they are defined by crystal symmetry. An approximate (isotropic)
treatment of cell e.s.d.'s is used for estimating e.s.d.'s involving l.s.
planes.
;
loop_
    _geom_bond_atom_site_label_1
    _geom_bond_atom_site_label_2
    _geom_bond_site_symmetry_2
    _geom_bond_distance
    _geom_bond_publ_flag
    O1 C7 . 1.2299(15) ?
    C1 C6 . 1.3982(18) ?
    C1 C2 . 1.4150(17) ?
    C1 C7 . 1.4667(16) ?
    O2 C7 . 1.3129(14) ?
    O2 H2 . 0.8200 ?
    C2 N1 . 1.3571(19) ?
    C2 C3 . 1.4069(18) ?
    C6 C5 . 1.3599(18) ?
    C6 H6 . 0.9300 ?
    N1 H1B . 0.901(19) ?
    N1 H1A . 0.91(2) ?
    C4 C3 . 1.361(2) ?
    C4 C5 . 1.381(2) ?
    C4 H4 . 0.9300 ?
    C3 H3 . 0.9300 ?
    F1 C5 . 1.3660(16) ?
loop_
    _geom_angle_atom_site_label_1
    _geom_angle_atom_site_label_2
    _geom_angle_atom_site_label_3
    _geom_angle_site_symmetry_1
    _geom_angle_site_symmetry_3
    _geom_angle
    _geom_angle_publ_flag
    C6 C1 C2 . . 119.80(11) ?
    C6 C1 C7 . . 118.77(10) ?
    C2 C1 C7 . . 121.43(11) ?
    C7 O2 H2 . . 109.5 ?
    N1 C2 C3 . . 119.29(11) ?
    N1 C2 C1 . . 123.08(11) ?
    C3 C2 C1 . . 117.63(12) ?
    C5 C6 C1 . . 119.44(12) ?
    C5 C6 H6 . . 120.3 ?
    C1 C6 H6 . . 120.3 ?
    C2 N1 H1B . . 120.5(12) ?
    C2 N1 H1A . . 119.8(11) ?
    H1B N1 H1A . . 119.5(17) ?
    O1 C7 O2 . . 121.90(10) ?
    O1 C7 C1 . . 123.51(10) ?
    O2 C7 C1 . . 114.59(11) ?
    C3 C4 C5 . . 118.59(11) ?
    C3 C4 H4 . . 120.7 ?
    C5 C4 H4 . . 120.7 ?
    C4 C3 C2 . . 122.10(11) ?
    C4 C3 H3 . . 119.0 ?
    C2 C3 H3 . . 119.0 ?
    C6 C5 F1 . . 119.08(12) ?
    C6 C5 C4 . . 122.44(13) ?
    F1 C5 C4 . . 118.48(12) ?
loop_
    _geom_torsion_atom_site_label_1
    _geom_torsion_atom_site_label_2
    _geom_torsion_atom_site_label_3
    _geom_torsion_atom_site_label_4
    _geom_torsion_site_symmetry_1
    _geom_torsion_site_symmetry_2
    _geom_torsion_site_symmetry_3
    _geom_torsion_site_symmetry_4
    _geom_torsion
    _geom_torsion_publ_flag
    C6 C1 C2 N1 . . . . -178.62(12) ?
    C7 C1 C2 N1 . . . . 1.46(19) ?
    C6 C1 C2 C3 . . . . 1.17(18) ?
    C7 C1 C2 C3 . . . . -178.75(11) ?
    C2 C1 C6 C5 . . . . -0.75(19) ?
    C7 C1 C6 C5 . . . . 179.17(11) ?
    C6 C1 C7 O1 . . . . 179.42(11) ?
    C2 C1 C7 O1 . . . . -0.66(18) ?
    C6 C1 C7 O2 . . . . -0.82(16) ?
    C2 C1 C7 O2 . . . . 179.10(11) ?
    C5 C4 C3 C2 . . . . -0.1(2) ?
    N1 C2 C3 C4 . . . . 179.06(13) ?
    C1 C2 C3 C4 . . . . -0.74(19) ?
    C1 C6 C5 F1 . . . . -179.65(12) ?
    C1 C6 C5 C4 . . . . -0.1(2) ?
    C3 C4 C5 C6 . . . . 0.6(2) ?
    C3 C4 C5 F1 . . . . -179.91(12) ?
loop_
    _geom_hbond_atom_site_label_D
    _geom_hbond_atom_site_label_H
    _geom_hbond_atom_site_label_A
    _geom_hbond_site_symmetry_A
    _geom_hbond_distance_DH
    _geom_hbond_distance_HA
    _geom_hbond_distance_DA
    _geom_hbond_angle_DHA
    N1 H1B O1 . 0.901(19) 2.044(19) 2.6959(17) 128.2(16)
    N1 H1A F1 4_566 0.91(2) 2.55(2) 3.3646(17) 149.8(14)
    O2 H2 O1 3_565 0.82 1.81 2.6279(12) 175
_iucr_refine_instructions_details
;
TITL hstp4 in P 21/c
CELL  0.71073   4.9346  11.7542  11.9727   90.000   96.782   90.000
ZERR     4.00   0.0002   0.0006   0.0005    0.000    0.003    0.000
LATT   1
SYMM  - X, 1/2 + Y, 1/2 - Z
SFAC  C    H    F    N    O
UNIT  28   24   4    4    8
SIZE 0.43 0.37 0.25
MERG   2
OMIT     0.00 50.00
FMAP   2
PLAN   20
BOND $H
HTAB N1 F1_$1
EQIV $1 x,-y+1/2,+z+1/2
HTAB O2 O1_$2
EQIV $2  -x,-y+1,-z
ACTA
L.S.   10
TEMP 20
CONF
WGHT      0.0616      0.0629
FVAR       0.33687
H1B   2    0.443014    0.501201    0.269792    11.00000    0.07719
H1A   2    0.680855    0.471752    0.362929    11.00000    0.07768
MOLE    1
O1    5    0.208895    0.494748    0.117244    11.00000    0.05854    0.05925 =
         0.04914   -0.00879   -0.01291    0.01392
C1    1    0.527928    0.342521    0.124267    11.00000    0.03935    0.04788 =
         0.03740    0.00453   -0.00001   -0.00160
O2    5    0.201429    0.378772   -0.029781    11.00000    0.06191    0.07061 =
         0.04393   -0.01002   -0.01629    0.01964
AFIX  83
H2    2    0.075711    0.420928   -0.054080    11.00000   -1.50000
AFIX   0
C2    1    0.659645    0.368172    0.232791    11.00000    0.04300    0.05134 =
         0.04124    0.00272   -0.00237   -0.00379
C6    1    0.614653    0.249371    0.065138    11.00000    0.05653    0.05935 =
         0.03693    0.00088   -0.00174    0.00718
AFIX  43
H6    2    0.527686    0.231475   -0.005864    11.00000   -1.20000
AFIX   0
N1    4    0.583107    0.455715    0.296009    11.00000    0.07193    0.07209 =
         0.05491   -0.01883   -0.02380    0.01452
C7    1    0.300801    0.411847    0.071579    11.00000    0.04070    0.04770 =
         0.03868    0.00092   -0.00242   -0.00330
C4    1    0.963262    0.208463    0.217349    11.00000    0.05379    0.06744 =
         0.04608    0.01618    0.00173    0.01474
AFIX  43
H4    2    1.109173    0.163588    0.247397    11.00000   -1.20000
AFIX   0
C3    1    0.879253    0.298510    0.275967    11.00000    0.05074    0.06635 =
         0.03840    0.00792   -0.00767    0.00030
AFIX  43
H3    2    0.969896    0.314487    0.346797    11.00000   -1.20000
AFIX   0
F1    3    0.911728    0.094672    0.053757    11.00000    0.11939    0.09386 =
         0.05966   -0.01079   -0.00708    0.05936
C5    1    0.827228    0.185156    0.112313    11.00000    0.06653    0.05943 =
         0.04414    0.00481    0.00610    0.01859
HKLF 4
REM Highest difference peak  0.113,  deepest hole -0.178,  1-sigma level  0.049
REM  hstp4 in P 21/c
REM R1 =  0.0339 for   1057 Fo > 4sig(Fo)  and  0.0382 for all   1207 data
REM    108 parameters refined using      0 restraints
END
;
data_global
_journal_date_recd_electronic     2013-02-10
_journal_date_accepted     2013-02-11
_journal_name_full     'Acta Crystallographica, Section E'
_journal_year     2013
_journal_volume     69
_journal_issue      3
_journal_page_first     o387
_journal_page_last     o387
_journal_paper_category     QO
_journal_paper_doi     10.1107/S160053681300408X
_journal_coeditor_code     HB7040
_publ_contact_author_name     'S. Sreenivasa'
_publ_contact_author_address
;
Department of Studies and Research in Chemistry
Tumkur University, Tumkur
Karnataka 572 103, India
;
_publ_contact_author_email     'drsreenivasa@yahoo.co.in'
_publ_contact_author_fax     ?
_publ_contact_author_phone     ?
_publ_section_title
;
2-Amino-5-fluorobenzoic acid
;
loop_
    _publ_author_name
    _publ_author_footnote
    _publ_author_address
    'Sreenivasa, S.' .
;
Department of Studies and Research in Chemistry
Tumkur University, Tumkur
Karnataka 572 103, India
;
    'ManojKumar, K.E.' .
;
Department of Studies and Research in Chemistry
Tumkur University, Tumkur
Karnataka 572 103, India
;
    'Suchetan, P.A.' .
;
Department of Studies and Research in Chemistry, U.C.S.
Tumkur University, Tumkur
Karnataka 572 103, India
;
    'Palakshamurthy, B. S.' .
;
Department of Studies and Research in Physics, U.C.S.
Tumkur University, Tumkur
Karnataka 572 103, India
;
    'Gunasekaran, K.' .
;
Centre of Advanced Study in Crystallography and Biophysics
University of Madras Guindy Campus, Chennai 600 025
India
;
