# Supplementary material for: 2-Amino-5-fluoro­benzoic acid
Source: Acta Crystallogr Sect E Struct Rep Online. 2013 Feb 16;69(Pt 3):o387. doi: 10.1107/S160053681300408X (PMC3588531; doi:10.1107/S160053681300408X)
Supplement: Supplementary file 2 [file e-69-0o387-Isup2.hkl]

# 
# h,k,l, Fc-squared, Fo-squared, sigma(Fo-squared) and status flag 
# 
data_I
_shelx_title ' hstp4 in P 21/c' 
_shelx_refln_list_code          4 
_shelx_F_calc_maximum      102.05 
_exptl_crystal_F_000       320.00 
_reflns_d_resolution_high  0.8411 
 
loop_ 
 _symmetry_equiv_pos_as_xyz 
 'x, y, z' 
 '-x, y+1/2, -z+1/2' 
 '-x, -y, -z' 
 'x, -y-1/2, z-1/2' 
 
_cell_length_a     4.9346 
_cell_length_b    11.7542 
_cell_length_c    11.9727 
_cell_angle_alpha  90.000 
_cell_angle_beta   96.782 
_cell_angle_gamma  90.000 
 
_shelx_F_squared_multiplier     1.000 
 
loop_ 
 _refln_index_h 
 _refln_index_k 
 _refln_index_l 
 _refln_F_squared_calc 
 _refln_F_squared_meas 
 _refln_F_squared_sigma 
 _refln_observed_status 
   1   0   0      170.50      163.29      3.02 o 
   2   0   0       62.83       58.61      1.07 o 
   3   0   0      123.17      120.11      1.89 o 
   4   0   0       10.85       11.79      0.47 o 
   5   0   0        4.09        4.67      0.88 o 
   1   1   0     1645.12     1597.16     16.62 o 
   2   1   0        0.13        0.21      0.10 o 
   3   1   0      887.35      927.62      9.62 o 
   4   1   0        2.48        3.11      0.28 o 
   5   1   0        0.28        0.13      0.22 o 
   0   2   0       36.19       32.00      1.02 o 
   1   2   0      263.69      232.23      2.31 o 
   2   2   0      688.30      673.92      7.42 o 
   3   2   0       15.57       12.60      0.37 o 
   4   2   0       23.88       24.51      0.54 o 
   5   2   0        1.48        1.38      0.26 o 
   1   3   0      742.00      716.25      6.50 o 
   2   3   0       20.07       22.24      0.32 o 
   3   3   0      101.34       93.53      1.29 o 
   4   3   0        0.66        1.03      0.40 o 
   5   3   0        0.38        0.29      0.23 o 
   0   4   0      166.78      158.87      5.04 o 
   1   4   0       60.69       46.38      0.79 o 
   2   4   0        6.96        5.40      0.16 o 
   3   4   0        1.92        1.82      0.18 o 
   4   4   0        8.22        8.62      0.33 o 
   5   4   0       35.89       36.54      0.87 o 
   1   5   0       63.11       61.61      0.71 o 
   2   5   0        0.10        0.27      0.08 o 
   3   5   0       51.36       53.45      0.85 o 
   4   5   0       23.22       23.12      0.61 o 
   5   5   0        0.25        0.00      0.22 o 
   0   6   0        2.51        4.67      0.50 o 
   1   6   0        0.77        1.15      0.09 o 
   2   6   0       10.11        9.90      0.23 o 
   3   6   0      182.10      182.69      2.39 o 
   4   6   0       17.98       20.00      0.51 o 
   5   6   0        3.51        4.11      0.45 o 
   1   7   0      151.42      145.42      1.59 o 
   2   7   0        5.32        5.84      0.19 o 
   3   7   0       24.14       23.32      0.53 o 
   4   7   0       21.66       22.06      0.57 o 
   5   7   0        4.29        5.10      0.50 o 
   0   8   0       88.51       90.92      1.61 o 
   1   8   0       31.96       33.57      0.53 o 
   2   8   0       62.76       59.29      0.77 o 
   3   8   0       20.81       19.49      0.57 o 
   4   8   0        2.70        3.12      0.35 o 
   1   9   0        0.88        0.87      0.14 o 
   2   9   0      562.71      581.68      7.92 o 
   3   9   0        4.93        4.78      0.35 o 
   4   9   0       10.70        9.16      0.51 o 
   0  10   0       64.87       63.86      3.57 o 
   1  10   0      280.27      274.11      3.55 o 
   2  10   0       37.20       37.75      0.84 o 
   3  10   0        0.41        0.39      0.25 o 
   4  10   0        0.66        2.43      0.47 o 
   1  11   0        4.10        4.59      0.29 o 
   2  11   0        9.15        8.39      0.43 o 
   3  11   0        4.59        5.13      0.51 o 
   0  12   0        2.06        2.08      0.37 o 
   1  12   0       13.17       15.55      0.61 o 
   2  12   0        5.98        6.11      0.40 o 
   1  13   0        2.62        2.64      0.30 o 
   2  13   0        1.42        1.63      0.32 o 
  -5   1   1        3.95        3.66      0.30 o 
  -4   1   1       71.88       72.53      1.09 o 
  -3   1   1      312.52      313.97      3.59 o 
  -2   1   1       29.55       26.81      0.50 o 
  -1   1   1      221.58      212.81      2.38 o 
   0   1   1      746.49      711.65      9.49 o 
   1   1   1      322.90      348.66      6.28 o 
   2   1   1     3006.87     3016.12     42.66 o 
   3   1   1       46.87       52.93      0.74 o 
   4   1   1       49.90       51.27      0.86 o 
   5   1   1        0.26        0.11      0.22 o 
  -5   2   1        9.56       10.28      0.45 o 
  -4   2   1       11.85       13.25      0.46 o 
  -3   2   1       41.33       43.48      0.85 o 
  -2   2   1      630.49      590.00      6.14 o 
  -1   2   1    10414.92     8005.61    264.03 o 
   0   2   1      918.68      894.41     12.92 o 
   1   2   1      190.73      167.51      1.89 o 
   2   2   1      679.95      728.51      8.03 o 
   3   2   1        4.64        4.18      0.22 o 
   4   2   1        6.52        7.30      0.32 o 
   5   2   1       26.80       26.89      0.72 o 
  -5   3   1        0.07        0.00      0.20 o 
  -4   3   1        4.50        4.10      0.25 o 
  -3   3   1        6.01        5.96      0.22 o 
  -2   3   1        2.25        3.21      0.13 o 
  -1   3   1     2298.63     2231.81     22.45 o 
   0   3   1       54.75       60.28      0.91 o 
   1   3   1       55.89       56.50      1.00 o 
   2   3   1       97.94      102.12      1.25 o 
   3   3   1       31.23       31.86      0.58 o 
   4   3   1        1.89        1.80      0.22 o 
   5   3   1       18.86       16.69      0.55 o 
  -5   4   1        4.76        5.76      0.37 o 
  -4   4   1        0.51        0.57      0.18 o 
  -3   4   1       11.58       11.92      0.39 o 
  -2   4   1       15.14       15.73      0.50 o 
  -1   4   1      335.43      308.86      3.16 o 
   0   4   1      190.07      173.67      2.01 o 
   1   4   1      122.79      109.49      1.45 o 
   2   4   1       25.21       37.32      0.58 o 
   3   4   1       56.83       59.59      0.92 o 
   4   4   1       18.39       18.16      0.67 o 
   5   4   1       37.86       41.08      0.92 o 
  -5   5   1        1.95        1.43      0.39 o 
  -4   5   1        9.41        8.56      0.36 o 
  -3   5   1       60.17       57.80      0.91 o 
  -2   5   1      135.08      130.27      1.47 o 
  -1   5   1      266.89      262.09      2.71 o 
   0   5   1       43.81       38.24      0.62 o 
   1   5   1        0.01        0.11      0.05 o 
   2   5   1      109.19      108.51      1.44 o 
   3   5   1       16.29       16.28      0.41 o 
   4   5   1        4.99        5.12      0.28 o 
   5   5   1        0.51        0.00      0.24 o 
  -5   6   1        2.18        1.77      0.33 o 
  -4   6   1        1.66        2.07      0.23 o 
  -3   6   1      140.49      131.26      1.80 o 
  -2   6   1       13.54       13.05      0.27 o 
  -1   6   1        8.21        9.13      0.33 o 
   0   6   1        4.57        2.74      0.14 o 
   1   6   1       23.32       21.19      0.32 o 
   2   6   1       11.82       11.81      0.33 o 
   3   6   1       10.30        9.80      0.34 o 
   4   6   1       16.73       15.50      0.64 o 
   5   6   1        0.03        0.00      0.25 o 
  -5   7   1        3.90        3.64      0.39 o 
  -4   7   1       31.39       30.78      0.86 o 
  -3   7   1      217.40      221.53      2.86 o 
  -2   7   1       20.80       19.25      0.32 o 
  -1   7   1        9.36        7.11      0.23 o 
   0   7   1      526.18      545.82      6.05 o 
   1   7   1       36.56       36.12      0.49 o 
   2   7   1       46.51       46.60      0.68 o 
   3   7   1       91.95       90.54      1.34 o 
   4   7   1       17.46       15.20      0.52 o 
  -4   8   1       24.13       23.04      0.77 o 
  -3   8   1        8.20        8.76      0.39 o 
  -2   8   1       77.31       78.02      1.07 o 
  -1   8   1       24.03       25.80      0.57 o 
   0   8   1      170.37      184.48      4.00 o 
   1   8   1      125.06      129.06      1.45 o 
   2   8   1       46.90       42.06      0.65 o 
   3   8   1        3.86        3.66      0.23 o 
   4   8   1        3.46        3.70      0.48 o 
  -4   9   1        0.95        1.26      0.31 o 
  -3   9   1        0.44        0.32      0.24 o 
  -2   9   1      196.96      199.54      2.41 o 
  -1   9   1        8.40        8.70      0.31 o 
   0   9   1       36.79       37.73      0.65 o 
   1   9   1        3.31        3.68      0.17 o 
   2   9   1      130.35      130.57      2.36 o 
   3   9   1       27.32       25.59      0.76 o 
   4   9   1        3.25        3.57      0.37 o 
  -4  10   1        1.12        0.95      0.40 o 
  -3  10   1        0.60        0.99      0.25 o 
  -2  10   1       18.29       20.04      0.52 o 
  -1  10   1        0.03        0.00      0.15 o 
   0  10   1       13.12       14.78      0.54 o 
   1  10   1        4.06        4.73      0.41 o 
   2  10   1       11.78       11.10      0.53 o 
   3  10   1        0.00        0.00      0.26 o 
   4  10   1       40.17       49.80      1.77 o 
  -3  11   1       10.05       11.05      0.55 o 
  -2  11   1       15.92       18.16      0.62 o 
  -1  11   1       16.89       18.24      0.62 o 
   0  11   1        0.00        0.00      0.25 o 
   1  11   1      151.61      155.37      2.18 o 
   2  11   1        0.01        0.00      0.28 o 
   3  11   1        9.18        9.35      0.88 o 
  -3  12   1        0.02        0.00      0.29 o 
  -2  12   1        5.51        5.61      0.60 o 
  -1  12   1        3.89        4.44      0.47 o 
   0  12   1        4.79        4.77      0.31 o 
   1  12   1       31.94       31.80      0.96 o 
   2  12   1        0.67        0.52      0.42 o 
  -2  13   1        0.00        0.00      0.20 o 
  -1  13   1        3.14        3.12      0.33 o 
   0  13   1       14.76       13.63      0.88 o 
   1  13   1        9.60       12.44      0.55 o 
   2  13   1        1.52        1.58      0.33 o 
  -5   0   2        2.84        2.93      0.37 o 
  -4   0   2       53.19       50.40      1.34 o 
  -3   0   2      731.72      697.53     12.77 o 
  -2   0   2     1154.56     1088.46     14.99 o 
  -1   0   2       81.82       77.65      1.13 o 
   0   0   2       15.45       15.47      0.27 o 
   1   0   2      117.48      119.25      1.72 o 
   2   0   2      197.65      221.81      3.16 o 
   3   0   2       23.29       28.81      0.73 o 
   4   0   2       10.43        9.56      0.62 o 
   5   0   2        4.65        4.56      0.46 o 
  -5   1   2        0.00        0.00      0.18 o 
  -4   1   2        7.70        7.05      0.30 o 
  -3   1   2        3.55        3.08      0.22 o 
  -2   1   2        0.96        0.67      0.11 o 
  -1   1   2     1637.57     1533.39     14.96 o 
   0   1   2     3548.62     3261.32     38.48 o 
   1   1   2      390.12      386.28      4.12 o 
   2   1   2      230.76      254.12      3.05 o 
   3   1   2        2.86        2.74      0.15 o 
   4   1   2        9.08        8.62      0.39 o 
   5   1   2        2.34        1.53      0.27 o 
  -5   2   2        6.50        7.53      0.40 o 
  -4   2   2       19.10       19.34      0.49 o 
  -3   2   2        5.04        4.72      0.20 o 
  -2   2   2      141.59      131.51      1.45 o 
  -1   2   2     8901.72     7876.80     88.19 o 
   0   2   2      195.33      186.21      2.66 o 
   1   2   2       32.56       27.94      0.32 o 
   2   2   2       29.90       32.03      0.53 o 
   3   2   2        2.91        2.79      0.19 o 
   4   2   2       87.92       91.38      1.35 o 
   5   2   2       28.38       30.53      0.80 o 
  -5   3   2       14.09       14.21      0.51 o 
  -4   3   2       32.99       33.88      0.67 o 
  -3   3   2       83.41       85.17      1.03 o 
  -2   3   2      846.84      841.09      9.25 o 
  -1   3   2      123.67      106.87      1.15 o 
   0   3   2        1.23        0.91      0.05 o 
   1   3   2     1394.11     1407.24     14.44 o 
   2   3   2     1122.85     1206.52     14.07 o 
   3   3   2       40.11       42.88      0.71 o 
   4   3   2       10.80       11.74      0.40 o 
   5   3   2       54.69       57.06      1.16 o 
  -5   4   2        2.99        2.48      0.27 o 
  -4   4   2      120.39      122.93      1.74 o 
  -3   4   2       14.33       15.39      0.31 o 
  -2   4   2      178.96      172.89      1.89 o 
  -1   4   2       26.84       21.49      0.28 o 
   0   4   2      794.55      764.89      9.70 o 
   1   4   2     2469.67     2435.42     24.50 o 
   2   4   2      265.06      253.20      3.10 o 
   3   4   2      115.86      120.10      1.62 o 
   4   4   2        5.78        4.68      0.27 o 
   5   4   2       12.02       12.01      0.50 o 
  -5   5   2        3.98        4.36      0.55 o 
  -4   5   2       19.68       21.78      0.58 o 
  -3   5   2        5.20        5.50      0.23 o 
  -2   5   2       87.23       93.69      1.10 o 
  -1   5   2      620.00      684.68      7.75 o 
   0   5   2       27.93       35.16      0.67 o 
   1   5   2        0.06        0.06      0.06 o 
   2   5   2      140.56      130.41      1.70 o 
   3   5   2       31.26       31.76      0.60 o 
   4   5   2       15.13       11.73      0.46 o 
   5   5   2       28.99       27.23      0.80 o 
  -5   6   2        1.37        1.25      0.31 o 
  -4   6   2        6.37        6.71      0.41 o 
  -3   6   2        7.70        7.03      0.39 o 
  -2   6   2       87.96       93.28      1.10 o 
  -1   6   2       50.37       51.12      0.73 o 
   0   6   2      681.25      711.45      8.02 o 
   1   6   2       85.68       76.39      0.88 o 
   2   6   2       34.61       32.38      0.45 o 
   3   6   2       16.82       15.41      0.41 o 
   4   6   2       19.92       17.63      0.49 o 
   5   6   2        9.71        9.33      0.46 o 
  -5   7   2        0.05        0.00      0.26 o 
  -4   7   2        6.38        6.57      0.47 o 
  -3   7   2      521.66      507.30      6.97 o 
  -2   7   2       16.50       15.20      0.33 o 
  -1   7   2       26.16       23.36      0.43 o 
   0   7   2       11.80       14.13      0.51 o 
   1   7   2        1.22        1.92      0.12 o 
   2   7   2       15.65       16.29      0.54 o 
   3   7   2        1.96        1.69      0.26 o 
   4   7   2       16.89       16.25      0.53 o 
  -4   8   2        6.14        6.46      0.43 o 
  -3   8   2       64.33       69.04      1.27 o 
  -2   8   2      166.87      157.25      1.94 o 
  -1   8   2       95.95       97.30      1.38 o 
   0   8   2      155.29      154.36      2.33 o 
   1   8   2        1.15        1.37      0.12 o 
   2   8   2       41.46       42.86      0.73 o 
   3   8   2        0.26        0.24      0.15 o 
   4   8   2       10.17       10.12      0.53 o 
  -4   9   2        4.81        6.36      0.81 o 
  -3   9   2        0.04        0.00      0.20 o 
  -2   9   2       14.58       12.70      0.37 o 
  -1   9   2       60.65       60.76      1.25 o 
   0   9   2       12.14       11.85      0.28 o 
   1   9   2       10.18       10.59      0.29 o 
   2   9   2       14.13       15.23      0.41 o 
   3   9   2        0.66        0.41      0.23 o 
   4   9   2        3.46        4.70      0.73 o 
  -4  10   2        0.00        0.00      0.26 o 
  -3  10   2        1.49        1.88      0.27 o 
  -2  10   2       42.71       42.52      0.79 o 
  -1  10   2        4.88        4.71      0.26 o 
   0  10   2        6.45        6.31      0.36 o 
   1  10   2       59.79       60.85      1.00 o 
   2  10   2        1.73        1.04      0.29 o 
   3  10   2       15.19       17.49      0.65 o 
  -3  11   2        0.10        0.08      0.26 o 
  -2  11   2        1.15        1.48      0.25 o 
  -1  11   2        0.02        0.00      0.17 o 
   0  11   2       14.00       14.86      0.50 o 
   1  11   2      134.55      136.52      2.46 o 
   2  11   2        0.76        1.59      0.36 o 
   3  11   2        9.60       12.02      0.75 o 
  -2  12   2        4.25        4.09      0.35 o 
  -1  12   2        0.34        0.30      0.22 o 
   0  12   2       66.64       70.65      2.12 o 
   1  12   2       10.72        9.59      0.47 o 
   2  12   2        0.37        0.09      0.31 o 
  -2  13   2        0.08        0.00      0.24 o 
  -1  13   2        5.07        5.34      0.59 o 
   0  13   2       25.46       23.75      0.87 o 
   1  13   2       16.57       16.33      0.62 o 
  -5   1   3        1.35        0.72      0.24 o 
  -4   1   3        2.17        2.24      0.24 o 
  -3   1   3        8.67        9.49      0.29 o 
  -2   1   3        0.01        0.00      0.08 o 
  -1   1   3     1647.32     1654.94     16.10 o 
   0   1   3      103.49       88.04      0.85 o 
   1   1   3     2916.78     2997.09     29.20 o 
   2   1   3       10.43       10.39      0.21 o 
   3   1   3        0.69        0.72      0.12 o 
   4   1   3       17.67       18.61      0.89 o 
   5   1   3       18.70       17.83      0.62 o 
  -5   2   3       16.18       16.86      0.55 o 
  -4   2   3       90.75       88.41      1.43 o 
  -3   2   3       61.04       58.90      0.81 o 
  -2   2   3       18.58       23.66      0.35 o 
  -1   2   3     1575.78     1533.22     14.60 o 
   0   2   3     1531.65     1492.56     13.55 o 
   1   2   3       18.80       18.15      0.25 o 
   2   2   3      128.62      136.53      1.43 o 
   3   2   3        0.48        0.24      0.14 o 
   4   2   3       55.03       55.00      1.02 o 
   5   2   3        8.05        7.21      0.40 o 
  -5   3   3        7.30        6.76      0.38 o 
  -4   3   3       38.81       37.65      0.73 o 
  -3   3   3       14.51       14.74      0.32 o 
  -2   3   3      326.81      332.00      3.74 o 
  -1   3   3     1059.04     1051.48     10.00 o 
   0   3   3      269.06      279.37      2.93 o 
   1   3   3     1227.69     1346.81     13.81 o 
   2   3   3      435.93      472.79      5.28 o 
   3   3   3      143.65      142.03      1.89 o 
   4   3   3       55.80       55.55      0.93 o 
   5   3   3       88.74       89.18      1.56 o 
  -5   4   3        0.27        0.46      0.22 o 
  -4   4   3       61.32       61.36      1.02 o 
  -3   4   3        0.00        0.00      0.13 o 
  -2   4   3     1450.45     1452.84     17.07 o 
  -1   4   3       46.18       50.93      0.67 o 
   0   4   3       32.97       30.98      0.40 o 
   1   4   3      102.25      116.39      1.41 o 
   2   4   3        4.75        5.77      0.21 o 
   3   4   3        3.75        3.50      0.21 o 
   4   4   3        2.00        3.72      0.26 o 
   5   4   3       10.01       11.13      0.49 o 
  -5   5   3       11.44       11.80      0.61 o 
  -4   5   3      281.89      284.82      3.63 o 
  -3   5   3        2.37        2.09      0.16 o 
  -2   5   3      720.08      679.82      8.72 o 
  -1   5   3      435.73      456.92      5.62 o 
   0   5   3       16.08       17.14      0.27 o 
   1   5   3       14.30       14.80      0.24 o 
   2   5   3        2.37        1.59      0.15 o 
   3   5   3      148.19      154.40      2.06 o 
   4   5   3       48.83       44.98      0.83 o 
   5   5   3        0.30        0.22      0.26 o 
  -5   6   3        3.85        4.17      0.38 o 
  -4   6   3        1.30        1.09      0.26 o 
  -3   6   3      182.09      181.20      2.21 o 
  -2   6   3       24.35       24.73      0.44 o 
  -1   6   3      849.08      879.02      9.92 o 
   0   6   3       31.19       23.38      0.38 o 
   1   6   3      144.84      165.82      1.69 o 
   2   6   3       34.58       37.76      0.72 o 
   3   6   3       17.59       14.47      0.59 o 
   4   6   3       35.24       36.03      0.77 o 
  -5   7   3        1.09        0.92      0.32 o 
  -4   7   3        0.13        0.25      0.24 o 
  -3   7   3       29.05       30.67      1.04 o 
  -2   7   3       72.07       74.12      1.02 o 
  -1   7   3        0.00        0.10      0.12 o 
   0   7   3      171.29      177.56      2.31 o 
   1   7   3       19.61       20.40      0.32 o 
   2   7   3        0.90        1.10      0.15 o 
   3   7   3       11.14        8.71      0.33 o 
   4   7   3       16.61       15.00      0.50 o 
  -4   8   3        2.08        2.53      0.53 o 
  -3   8   3      106.44      107.73      1.79 o 
  -2   8   3       26.86       26.93      0.52 o 
  -1   8   3       96.43       98.88      1.40 o 
   0   8   3        4.51        3.64      0.20 o 
   1   8   3        0.15        0.14      0.09 o 
   2   8   3       21.15       22.21      0.56 o 
   3   8   3       72.02       70.39      1.13 o 
   4   8   3        1.40        1.93      0.25 o 
  -4   9   3        6.91        7.37      0.48 o 
  -3   9   3        0.06        0.00      0.21 o 
  -2   9   3        0.03        0.00      0.15 o 
  -1   9   3        4.33        5.54      0.28 o 
   0   9   3        1.91        1.52      0.20 o 
   1   9   3        9.22        9.57      0.28 o 
   2   9   3        0.38        0.82      0.16 o 
   3   9   3        4.54        5.41      0.38 o 
   4   9   3        0.02        0.00      0.25 o 
  -4  10   3        0.08        0.00      0.26 o 
  -3  10   3        6.17        6.64      0.41 o 
  -2  10   3        0.04        0.00      0.16 o 
  -1  10   3       18.41       17.57      0.52 o 
   0  10   3       18.37       16.72      0.41 o 
   1  10   3       61.52       61.41      0.89 o 
   2  10   3        4.58        4.77      0.62 o 
   3  10   3       27.52       29.09      1.63 o 
  -3  11   3        0.46        0.61      0.35 o 
  -2  11   3       32.36       33.10      0.97 o 
  -1  11   3       22.80       21.95      0.60 o 
   0  11   3        5.02        5.04      0.31 o 
   1  11   3       40.04       43.37      1.01 o 
   2  11   3       32.23       31.11      1.05 o 
   3  11   3       14.20       16.59      1.32 o 
  -2  12   3        0.46        0.16      0.24 o 
  -1  12   3        0.10        0.00      0.17 o 
   0  12   3        4.63        4.81      0.53 o 
   1  12   3       11.96       11.19      0.54 o 
   2  12   3        9.05        8.62      0.61 o 
  -1  13   3        3.74        4.62      0.37 o 
   0  13   3       27.66       29.82      1.06 o 
   1  13   3        0.79        1.01      0.32 o 
  -5   0   4        0.71        0.00      0.31 o 
  -4   0   4        4.80        5.76      0.46 o 
  -3   0   4        8.75        7.22      0.32 o 
  -2   0   4       31.00       37.14      0.65 o 
  -1   0   4      155.52      145.90      2.09 o 
   0   0   4      158.29      143.76      2.09 o 
   1   0   4     1660.33     1752.03     24.02 o 
   2   0   4      433.82      398.93      5.59 o 
   3   0   4      867.62      862.72     11.99 o 
   4   0   4      376.19      367.33      7.07 o 
   5   0   4        2.06        1.82      0.37 o 
  -5   1   4       10.07       10.47      0.64 o 
  -4   1   4       14.79       12.98      0.44 o 
  -3   1   4       41.96       40.51      0.66 o 
  -2   1   4        4.69        5.49      0.16 o 
  -1   1   4       98.87      100.12      1.05 o 
   0   1   4      776.18      760.02      6.96 o 
   1   1   4       11.76       12.86      0.21 o 
   2   1   4       58.23       55.45      0.65 o 
   3   1   4       31.42       30.74      0.48 o 
   4   1   4      292.74      292.13      4.05 o 
   5   1   4        0.01        0.24      0.23 o 
  -5   2   4       11.00       14.62      0.54 o 
  -4   2   4        5.00        4.34      0.49 o 
  -3   2   4       21.85       21.96      0.41 o 
  -2   2   4       17.22       17.89      0.31 o 
  -1   2   4      127.28      123.86      1.34 o 
   0   2   4      321.89      324.40      3.20 o 
   1   2   4      731.02      812.95      8.85 o 
   2   2   4      176.44      192.23      1.97 o 
   3   2   4       22.81       24.26      0.50 o 
   4   2   4        2.84        2.02      0.36 o 
   5   2   4        5.58        4.54      0.35 o 
  -5   3   4       40.66       42.28      0.83 o 
  -4   3   4       26.58       28.74      0.59 o 
  -3   3   4       37.04       35.26      0.61 o 
  -2   3   4        0.00        0.48      0.14 o 
  -1   3   4      146.53      145.11      1.46 o 
   0   3   4      232.16      233.00      2.18 o 
   1   3   4       73.47       74.34      0.85 o 
   2   3   4      367.46      395.69      4.15 o 
   3   3   4       11.35       12.99      0.36 o 
   4   3   4        1.56        1.77      0.33 o 
   5   3   4        1.90        1.80      0.28 o 
  -5   4   4        0.00        0.12      0.22 o 
  -4   4   4        0.01        0.00      0.22 o 
  -3   4   4        6.68        5.96      0.23 o 
  -2   4   4     2202.22     2220.59     24.28 o 
  -1   4   4      126.11      157.87      1.59 o 
   0   4   4      416.13      411.88      4.84 o 
   1   4   4       97.35       93.34      1.25 o 
   2   4   4        0.04        0.27      0.11 o 
   3   4   4       33.29       31.39      0.60 o 
   4   4   4       12.77       10.38      0.45 o 
   5   4   4       46.93       46.67      1.03 o 
  -5   5   4       11.30       10.37      0.53 o 
  -4   5   4      156.48      158.14      2.16 o 
  -3   5   4        4.22        3.15      0.20 o 
  -2   5   4       10.52        9.62      0.38 o 
  -1   5   4       27.14       31.23      0.55 o 
   0   5   4      726.16      752.39      8.27 o 
   1   5   4      543.48      584.48      6.46 o 
   2   5   4      118.98      131.53      1.48 o 
   3   5   4        3.21        3.48      0.23 o 
   4   5   4        4.99        4.59      0.34 o 
  -5   6   4        1.87        1.83      0.33 o 
  -4   6   4       44.97       46.37      1.01 o 
  -3   6   4      291.33      289.54      3.81 o 
  -2   6   4       23.80       26.36      0.53 o 
  -1   6   4       30.26       32.05      0.60 o 
   0   6   4      377.29      386.49      4.33 o 
   1   6   4       38.70       40.36      0.50 o 
   2   6   4        0.18        0.28      0.11 o 
   3   6   4        5.07        3.34      0.27 o 
   4   6   4        9.24        8.49      0.37 o 
  -4   7   4        0.00        0.00      0.26 o 
  -3   7   4       62.34       60.72      1.29 o 
  -2   7   4        3.36        2.17      0.16 o 
  -1   7   4       12.17       10.84      0.31 o 
   0   7   4        5.23        6.69      0.21 o 
   1   7   4       14.31       13.38      0.25 o 
   2   7   4       39.09       40.61      0.77 o 
   3   7   4       40.32       32.52      0.65 o 
   4   7   4        3.64        1.84      0.31 o 
  -4   8   4        6.75        6.35      0.44 o 
  -3   8   4        3.20        2.26      0.41 o 
  -2   8   4        0.72        0.19      0.14 o 
  -1   8   4        4.85        3.44      0.21 o 
   0   8   4       14.89       15.60      0.34 o 
   1   8   4        3.19        3.34      0.15 o 
   2   8   4       11.06        9.50      0.34 o 
   3   8   4        0.84        0.00      0.18 o 
   4   8   4        0.13        0.00      0.20 o 
  -4   9   4        0.00        0.42      0.30 o 
  -3   9   4        1.66        1.95      0.38 o 
  -2   9   4        6.61        6.03      0.27 o 
  -1   9   4       10.47        9.07      0.33 o 
   0   9   4       34.75       33.73      0.57 o 
   1   9   4       37.17       37.85      0.62 o 
   2   9   4       82.95       92.03      1.53 o 
   3   9   4       14.97       16.02      0.51 o 
  -3  10   4        0.13        0.03      0.28 o 
  -2  10   4        0.12        0.09      0.16 o 
  -1  10   4        3.59        3.79      0.25 o 
   0  10   4        0.18        0.00      0.11 o 
   1  10   4        8.38        8.13      0.33 o 
   2  10   4      177.09      189.42      3.86 o 
   3  10   4        1.14        0.51      0.44 o 
  -3  11   4        8.31        7.36      0.48 o 
  -2  11   4        1.97        2.51      0.37 o 
  -1  11   4       15.77       13.34      0.43 o 
   0  11   4       20.24       19.79      0.48 o 
   1  11   4        0.03        0.00      0.19 o 
   2  11   4        2.51        2.82      0.42 o 
   3  11   4       13.46       14.21      0.78 o 
  -2  12   4        0.97        1.26      0.24 o 
  -1  12   4        4.97        3.88      0.37 o 
   0  12   4      104.95      102.67      2.03 o 
   1  12   4        0.75        0.53      0.27 o 
   2  12   4        1.51        2.72      0.48 o 
  -1  13   4        0.85        0.47      0.23 o 
   0  13   4       23.09       24.97      0.90 o 
   1  13   4        1.52        1.15      0.30 o 
  -5   1   5        9.10        9.06      0.43 o 
  -4   1   5        6.13        6.82      0.36 o 
  -3   1   5       72.09       74.19      0.99 o 
  -2   1   5       22.27       20.73      0.33 o 
  -1   1   5        8.35        7.13      0.21 o 
   0   1   5      768.84      811.72      7.44 o 
   1   1   5      498.17      563.14      5.52 o 
   2   1   5        6.81        8.06      0.20 o 
   3   1   5       32.36       32.28      0.66 o 
   4   1   5       70.94       74.63      1.30 o 
   5   1   5        6.06        7.22      0.42 o 
  -5   2   5       36.59       38.24      0.86 o 
  -4   2   5        0.00        0.00      0.15 o 
  -3   2   5       26.43       28.90      0.54 o 
  -2   2   5      274.44      304.00      3.58 o 
  -1   2   5      319.41      294.39      2.75 o 
   0   2   5      476.13      486.62      5.24 o 
   1   2   5      310.73      323.91      3.22 o 
   2   2   5       43.07       46.73      0.58 o 
   3   2   5      325.92      313.58      4.33 o 
   4   2   5      114.39      114.99      1.82 o 
   5   2   5        0.40        0.42      0.24 o 
  -5   3   5       95.88       99.99      1.68 o 
  -4   3   5        6.41        6.34      0.38 o 
  -3   3   5        8.11        7.31      0.29 o 
  -2   3   5      532.90      546.86      6.53 o 
  -1   3   5      119.29      119.93      1.17 o 
   0   3   5      382.49      404.23      3.74 o 
   1   3   5       35.52       47.99      0.60 o 
   2   3   5      292.64      303.85      3.24 o 
   3   3   5       37.40       38.11      0.74 o 
   4   3   5        0.17        0.00      0.27 o 
   5   3   5        1.27        1.39      0.28 o 
  -5   4   5        0.93        0.16      0.24 o 
  -4   4   5      109.07      111.25      1.72 o 
  -3   4   5       73.92       73.23      1.08 o 
  -2   4   5      115.49      122.11      1.59 o 
  -1   4   5      150.56      167.43      1.73 o 
   0   4   5       67.71       73.60      0.78 o 
   1   4   5      195.03      205.19      2.21 o 
   2   4   5        5.40        5.11      0.22 o 
   3   4   5       24.64       23.89      0.89 o 
   4   4   5        0.04        0.12      0.21 o 
  -5   5   5        0.54        0.68      0.28 o 
  -4   5   5        8.57        8.13      0.84 o 
  -3   5   5        0.46        0.53      0.17 o 
  -2   5   5      123.07      118.00      1.57 o 
  -1   5   5      298.62      319.64      3.87 o 
   0   5   5      467.05      491.48      4.67 o 
   1   5   5        3.83        4.59      0.17 o 
   2   5   5       72.35       70.83      1.05 o 
   3   5   5       39.00       34.97      0.67 o 
   4   5   5        1.23        0.98      0.21 o 
  -5   6   5        0.38        0.39      0.37 o 
  -4   6   5       17.78       17.84      0.63 o 
  -3   6   5      194.11      182.97      2.75 o 
  -2   6   5       66.48       73.73      1.07 o 
  -1   6   5       36.22       37.76      0.71 o 
   0   6   5       57.93       58.16      0.76 o 
   1   6   5       55.70       59.51      0.81 o 
   2   6   5       43.70       42.90      0.72 o 
   3   6   5        0.01        0.14      0.16 o 
   4   6   5       24.54       24.38      0.67 o 
  -4   7   5       13.67       12.20      0.80 o 
  -3   7   5       71.49       70.18      1.15 o 
  -2   7   5        0.62        1.02      0.15 o 
  -1   7   5       95.30       89.45      1.40 o 
   0   7   5       23.01       24.95      0.48 o 
   1   7   5      212.37      214.79      2.35 o 
   2   7   5        5.79        6.55      0.28 o 
   3   7   5       11.12        9.86      0.37 o 
   4   7   5        0.14        0.47      0.21 o 
  -4   8   5        0.00        0.00      0.26 o 
  -3   8   5        1.27        0.46      0.26 o 
  -2   8   5       58.12       55.04      0.84 o 
  -1   8   5       31.91       34.37      0.65 o 
   0   8   5        0.31        0.44      0.13 o 
   1   8   5       49.50       49.23      0.74 o 
   2   8   5       15.02       16.40      0.42 o 
   3   8   5       19.60       17.99      0.54 o 
   4   8   5        1.88        2.34      0.28 o 
  -4   9   5        7.57        6.83      0.59 o 
  -3   9   5        2.68        2.54      0.32 o 
  -2   9   5       22.02       19.72      0.47 o 
  -1   9   5      139.28      122.23      1.75 o 
   0   9   5        1.29        1.22      0.13 o 
   1   9   5        4.80        5.19      0.35 o 
   2   9   5       20.88       20.66      0.64 o 
   3   9   5        9.11        7.40      0.45 o 
  -3  10   5        3.19        2.87      0.47 o 
  -2  10   5        0.01        0.00      0.15 o 
  -1  10   5       48.98       46.90      0.86 o 
   0  10   5        2.32        2.21      0.17 o 
   1  10   5        0.00        0.22      0.15 o 
   2  10   5       13.50       16.46      0.60 o 
   3  10   5        0.81        0.57      0.36 o 
  -3  11   5        0.01        0.00      0.32 o 
  -2  11   5        5.27        5.53      0.43 o 
  -1  11   5        7.92        6.72      0.34 o 
   0  11   5        4.60        5.23      0.27 o 
   1  11   5       14.37       15.68      0.55 o 
   2  11   5       29.41       28.81      2.86 o 
  -2  12   5        2.72        2.95      0.27 o 
  -1  12   5        0.29        0.40      0.25 o 
   0  12   5        0.14        0.47      0.22 o 
   1  12   5        6.81        7.49      0.44 o 
   0  13   5        7.46        7.08      0.42 o 
  -5   0   6        3.22        3.07      0.57 o 
  -4   0   6        0.55        0.65      0.28 o 
  -3   0   6        8.88        9.99      0.71 o 
  -2   0   6       43.05       37.54      0.78 o 
  -1   0   6      571.11      560.82     14.27 o 
   0   0   6     1601.22     1747.17     28.05 o 
   1   0   6      310.21      316.24      4.48 o 
   2   0   6      317.38      321.51      4.59 o 
   3   0   6      237.78      232.33      3.88 o 
   4   0   6       54.21       54.19      1.49 o 
  -5   1   6        9.55       10.24      0.47 o 
  -4   1   6        0.20        0.18      0.15 o 
  -3   1   6      206.72      210.07      2.48 o 
  -2   1   6       14.09       13.29      0.28 o 
  -1   1   6       94.28       93.06      1.28 o 
   0   1   6       40.50       46.56      0.52 o 
   1   1   6      453.35      535.13      5.27 o 
   2   1   6      109.21      110.87      1.22 o 
   3   1   6      660.90      665.19      7.97 o 
   4   1   6        3.78        3.58      0.29 o 
  -5   2   6        6.98        8.13      0.43 o 
  -4   2   6        2.20        2.26      0.22 o 
  -3   2   6       51.20       50.15      0.80 o 
  -2   2   6      248.60      268.11      3.07 o 
  -1   2   6      225.87      219.76      4.39 o 
   0   2   6       32.12       38.02      0.45 o 
   1   2   6      165.87      170.99      1.86 o 
   2   2   6      689.37      658.97      6.87 o 
   3   2   6       48.19       44.10      0.79 o 
   4   2   6       70.88       71.31      1.58 o 
  -5   3   6       21.12       23.86      0.68 o 
  -4   3   6        4.21        5.21      0.27 o 
  -3   3   6        3.82        4.84      0.23 o 
  -2   3   6       89.10       95.24      1.34 o 
  -1   3   6      283.07      298.55      2.86 o 
   0   3   6       15.01       18.39      0.29 o 
   1   3   6       65.25       56.78      0.70 o 
   2   3   6       24.49       24.71      0.40 o 
   3   3   6        0.29        0.08      0.16 o 
   4   3   6       24.60       23.34      0.62 o 
  -5   4   6       33.65       32.02      0.90 o 
  -4   4   6        7.92        8.65      0.37 o 
  -3   4   6       70.24       75.87      1.51 o 
  -2   4   6       28.06       26.59      0.57 o 
  -1   4   6        0.01        0.01      0.07 o 
   0   4   6       10.09       12.54      0.32 o 
   1   4   6       17.55       20.26      0.34 o 
   2   4   6       21.74       20.93      0.51 o 
   3   4   6        8.89       10.13      0.36 o 
   4   4   6        4.24        4.28      0.31 o 
  -5   5   6        0.48        0.48      0.30 o 
  -4   5   6        9.30        8.52      0.46 o 
  -3   5   6      105.29       99.71      1.60 o 
  -2   5   6        3.05        2.50      0.17 o 
  -1   5   6       20.85       19.41      0.46 o 
   0   5   6       76.05       67.11      0.78 o 
   1   5   6       11.98       12.08      0.28 o 
   2   5   6        0.10        0.00      0.19 o 
   3   5   6        8.39        6.80      0.39 o 
   4   5   6        5.00        4.79      0.31 o 
  -4   6   6       11.51       10.11      0.49 o 
  -3   6   6      155.85      155.71      2.37 o 
  -2   6   6        8.38        8.98      0.35 o 
  -1   6   6        3.24        4.22      0.21 o 
   0   6   6       32.76       33.62      0.46 o 
   1   6   6        1.97        2.33      0.17 o 
   2   6   6        1.26        1.44      0.17 o 
   3   6   6        5.72        7.72      0.32 o 
   4   6   6        0.01        0.00      0.20 o 
  -4   7   6        8.33        8.62      0.48 o 
  -3   7   6       18.67       17.22      0.51 o 
  -2   7   6       52.14       45.24      0.77 o 
  -1   7   6       18.10       20.49      0.48 o 
   0   7   6      321.02      328.83      3.66 o 
   1   7   6        6.99        6.30      0.26 o 
   2   7   6        7.18        6.20      0.31 o 
   3   7   6        5.76        5.65      0.32 o 
   4   7   6       20.52       20.90      0.65 o 
  -4   8   6       20.70       19.01      0.72 o 
  -3   8   6       20.18       19.26      0.95 o 
  -2   8   6        7.55        8.11      0.30 o 
  -1   8   6       85.22       85.63      2.19 o 
   0   8   6        3.02        2.88      0.16 o 
   1   8   6      436.74      432.31      5.42 o 
   2   8   6        0.71        1.22      0.24 o 
   3   8   6       32.10       30.59      0.73 o 
  -4   9   6       15.67       15.58      0.68 o 
  -3   9   6       10.12       11.56      0.77 o 
  -2   9   6       27.89       25.59      0.58 o 
  -1   9   6       29.70       26.99      0.72 o 
   0   9   6       13.18       13.02      0.41 o 
   1   9   6       15.34       15.17      0.50 o 
   2   9   6       86.38       80.06      1.54 o 
   3   9   6        0.01        0.00      0.23 o 
  -3  10   6        0.26        0.04      0.26 o 
  -2  10   6        0.08        0.00      0.16 o 
  -1  10   6       19.09       17.11      0.56 o 
   0  10   6       14.58       14.32      0.37 o 
   1  10   6        2.11        1.88      0.27 o 
   2  10   6        1.79        2.05      0.28 o 
  -2  11   6       17.30       16.92      0.54 o 
  -1  11   6        7.04        6.12      0.36 o 
   0  11   6        1.65        2.28      0.19 o 
   1  11   6        0.00        0.00      0.15 o 
   2  11   6       51.08       52.97      1.49 o 
  -1  12   6        0.25        0.01      0.17 o 
   0  12   6        8.11        9.50      0.47 o 
   1  12   6        3.03        3.20      0.35 o 
  -5   1   7        2.46        2.61      0.30 o 
  -4   1   7       36.88       40.29      0.74 o 
  -3   1   7        1.57        1.98      0.17 o 
  -2   1   7       17.92       19.98      0.36 o 
  -1   1   7       55.91       55.84      0.83 o 
   0   1   7      335.02      330.43      3.43 o 
   1   1   7      316.84      312.58      3.32 o 
   2   1   7      176.73      189.81      2.10 o 
   3   1   7      310.48      317.29      3.95 o 
   4   1   7       75.28       77.30      1.35 o 
  -5   2   7       20.00       18.89      0.74 o 
  -4   2   7        2.57        2.19      0.21 o 
  -3   2   7       51.10       50.94      0.76 o 
  -2   2   7       12.82       12.62      0.30 o 
  -1   2   7       20.76       20.89      0.41 o 
   0   2   7      554.62      566.62      5.78 o 
   1   2   7      107.50       94.64      1.10 o 
   2   2   7        0.72        0.43      0.12 o 
   3   2   7       21.29       22.98      0.52 o 
   4   2   7        8.01        8.72      0.56 o 
  -5   3   7        0.04        0.00      0.30 o 
  -4   3   7       11.99       11.46      0.39 o 
  -3   3   7        0.13        0.28      0.13 o 
  -2   3   7       11.30       15.05      0.32 o 
  -1   3   7      164.98      179.88      1.77 o 
   0   3   7        3.98        4.56      0.20 o 
   1   3   7       24.60       25.98      0.39 o 
   2   3   7      199.99      189.57      2.25 o 
   3   3   7       38.43       36.29      0.68 o 
   4   3   7        0.94        0.68      0.21 o 
  -5   4   7        9.26        8.23      0.97 o 
  -4   4   7        4.11        4.38      0.26 o 
  -3   4   7        0.66        0.72      0.25 o 
  -2   4   7        0.22        0.45      0.12 o 
  -1   4   7       25.66       28.11      0.38 o 
   0   4   7       15.06       16.68      0.29 o 
   1   4   7      280.67      287.44      3.08 o 
   2   4   7      177.49      180.83      2.35 o 
   3   4   7       11.11       10.05      0.36 o 
   4   4   7        0.05        0.00      0.19 o 
  -4   5   7        0.00        0.33      0.34 o 
  -3   5   7        9.46        8.51      0.36 o 
  -2   5   7       34.64       32.15      0.59 o 
  -1   5   7       70.54       69.59      0.96 o 
   0   5   7      183.95      171.61      1.98 o 
   1   5   7       28.49       27.63      0.58 o 
   2   5   7        0.70        0.67      0.16 o 
   3   5   7       13.66       12.08      0.43 o 
   4   5   7        0.19        0.18      0.21 o 
  -4   6   7        1.63        0.88      0.44 o 
  -3   6   7       16.07       16.65      0.64 o 
  -2   6   7        1.87        1.83      0.20 o 
  -1   6   7       41.05       39.55      0.86 o 
   0   6   7      232.64      219.42      2.30 o 
   1   6   7       47.52       47.66      0.76 o 
   2   6   7        1.35        1.31      0.19 o 
   3   6   7       28.62       28.50      0.63 o 
   4   6   7        0.23        0.00      0.21 o 
  -4   7   7       26.47       26.98      1.50 o 
  -3   7   7        0.57        0.24      0.32 o 
  -2   7   7      128.48      115.28      1.60 o 
  -1   7   7      123.31      114.73      1.75 o 
   0   7   7        3.51        3.70      0.19 o 
   1   7   7        0.58        0.17      0.16 o 
   2   7   7       13.69       13.77      0.41 o 
   3   7   7       34.10       35.90      0.78 o 
  -4   8   7       26.85       22.38      1.08 o 
  -3   8   7        0.85        0.44      0.31 o 
  -2   8   7       43.49       38.94      0.72 o 
  -1   8   7        4.79        5.31      0.40 o 
   0   8   7        1.06        1.79      0.17 o 
   1   8   7      100.24      103.28      1.64 o 
   2   8   7        6.56        8.01      0.42 o 
   3   8   7        0.15        0.32      0.24 o 
  -3   9   7       11.76       12.47      0.78 o 
  -2   9   7        1.42        1.51      0.27 o 
  -1   9   7       20.06       17.80      0.48 o 
   0   9   7        0.11        0.03      0.13 o 
   1   9   7       98.15       98.56      1.76 o 
   2   9   7        1.74        1.53      0.28 o 
   3   9   7        8.59       10.08      0.50 o 
  -3  10   7        2.79        3.42      0.88 o 
  -2  10   7       14.21       10.80      0.84 o 
  -1  10   7       30.47       29.51      0.78 o 
   0  10   7       26.40       26.08      0.51 o 
   1  10   7        8.85        9.87      0.52 o 
   2  10   7       13.36       14.79      0.59 o 
  -2  11   7        0.22        0.35      0.26 o 
  -1  11   7        0.72        0.28      0.20 o 
   0  11   7        2.48        2.11      0.20 o 
   1  11   7       21.06       21.12      0.99 o 
  -1  12   7        0.05        0.00      0.20 o 
   0  12   7        0.00        0.14      0.15 o 
  -5   0   8        0.02        0.00      0.53 o 
  -4   0   8       47.57       45.86      1.43 o 
  -3   0   8       98.09      102.46      2.49 o 
  -2   0   8      144.99      147.04      3.29 o 
  -1   0   8      194.50      186.87      4.03 o 
   0   0   8        1.14        2.33      0.22 o 
   1   0   8      206.09      189.42      3.10 o 
   2   0   8        4.15        4.12      0.26 o 
   3   0   8      161.24      168.55      3.42 o 
   4   0   8        3.43        3.33      0.42 o 
  -5   1   8        4.26        4.01      0.70 o 
  -4   1   8        9.40        8.60      0.49 o 
  -3   1   8       47.98       50.04      1.01 o 
  -2   1   8       19.87       20.24      0.54 o 
  -1   1   8        4.37        4.85      0.23 o 
   0   1   8      162.04      188.98      2.05 o 
   1   1   8       10.50       11.17      0.26 o 
   2   1   8       14.67       14.28      0.32 o 
   3   1   8        0.72        0.51      0.18 o 
   4   1   8       14.99       15.88      0.52 o 
  -5   2   8        2.67        3.69      0.53 o 
  -4   2   8        0.07        0.04      0.24 o 
  -3   2   8        6.93        6.02      0.33 o 
  -2   2   8        7.01        6.78      0.32 o 
  -1   2   8       88.74       94.56      1.42 o 
   0   2   8       10.49       12.88      0.27 o 
   1   2   8       46.46       49.87      0.69 o 
   2   2   8       80.09       81.04      1.08 o 
   3   2   8        4.40        4.48      0.27 o 
   4   2   8        0.49        0.39      0.21 o 
  -5   3   8        0.59        0.79      0.70 o 
  -4   3   8       12.64       12.70      0.59 o 
  -3   3   8        2.49        2.46      0.25 o 
  -2   3   8       12.21       12.48      0.39 o 
  -1   3   8       18.82       17.53      0.35 o 
   0   3   8        5.50        5.64      0.35 o 
   1   3   8        0.24        0.68      0.10 o 
   2   3   8      562.55      593.39      7.13 o 
   3   3   8       38.76       39.11      0.74 o 
   4   3   8        8.18        7.60      0.43 o 
  -4   4   8        3.96        4.79      0.68 o 
  -3   4   8        4.42        5.57      0.32 o 
  -2   4   8        0.20        0.22      0.16 o 
  -1   4   8      247.99      253.18      2.69 o 
   0   4   8        6.21        5.44      0.20 o 
   1   4   8      151.67      148.27      1.79 o 
   2   4   8      131.12      120.60      1.65 o 
   3   4   8        0.01        0.00      0.17 o 
   4   4   8       13.93       17.06      0.56 o 
  -4   5   8        3.85        4.28      0.53 o 
  -3   5   8       52.67       51.54      1.20 o 
  -2   5   8        3.32        4.05      0.40 o 
  -1   5   8      109.18      111.65      1.50 o 
   0   5   8       80.16       81.78      1.10 o 
   1   5   8       20.97       19.08      0.62 o 
   2   5   8      100.64       95.78      1.37 o 
   3   5   8        9.72        7.89      0.34 o 
  -4   6   8        1.65        1.37      0.46 o 
  -3   6   8       11.73       12.42      0.62 o 
  -2   6   8        7.47        7.42      0.50 o 
  -1   6   8        0.40        0.54      0.40 o 
   0   6   8      614.68      602.13      8.22 o 
   1   6   8       42.64       47.75      0.79 o 
   2   6   8        9.52        8.18      0.33 o 
   3   6   8        5.02        6.88      0.36 o 
  -4   7   8        6.89        4.93      0.61 o 
  -3   7   8       16.72       14.48      0.66 o 
  -2   7   8        1.67        1.12      0.31 o 
  -1   7   8       10.83       10.10      0.51 o 
   0   7   8       32.96       32.96      0.83 o 
   1   7   8       19.58       20.07      0.54 o 
   2   7   8       27.19       24.21      0.70 o 
   3   7   8        7.49        8.05      0.38 o 
  -3   8   8        3.92        2.63      0.75 o 
  -2   8   8       54.57       48.84      1.01 o 
  -1   8   8        6.60        5.37      0.37 o 
   0   8   8       11.44       10.81      0.44 o 
   1   8   8        3.19        4.03      0.39 o 
   2   8   8        3.70        4.20      0.42 o 
   3   8   8       11.09       10.15      0.50 o 
  -3   9   8        6.02        6.59      0.61 o 
  -2   9   8        6.55        7.59      0.52 o 
  -1   9   8       21.72       22.35      0.85 o 
   0   9   8        0.48        0.49      0.26 o 
   1   9   8       10.13        9.45      0.53 o 
   2   9   8        0.44        0.03      0.22 o 
  -2  10   8        7.67        8.12      0.49 o 
  -1  10   8       10.67       12.10      0.63 o 
   0  10   8        0.14        0.00      0.34 o 
   1  10   8        8.86        8.29      0.50 o 
   2  10   8        1.79        1.00      0.27 o 
  -1  11   8        0.08        0.00      0.19 o 
   0  11   8        0.15        0.38      0.22 o 
   1  11   8        3.47        3.81      0.40 o 
  -4   1   9        1.58        2.52      0.44 o 
  -3   1   9        0.37        0.36      0.19 o 
  -2   1   9        0.03        0.26      0.18 o 
  -1   1   9       10.35       11.92      0.34 o 
   0   1   9       48.68       46.26      0.78 o 
   1   1   9       84.90       98.27      1.61 o 
   2   1   9        0.07        0.10      0.13 o 
   3   1   9       49.22       47.94      0.90 o 
   4   1   9       14.48       15.16      0.52 o 
  -4   2   9        7.86        6.75      1.10 o 
  -3   2   9        1.74        1.61      0.24 o 
  -2   2   9        0.93        0.71      0.20 o 
  -1   2   9        0.85        1.48      0.20 o 
   0   2   9       47.78       48.60      0.90 o 
   1   2   9       51.34       43.97      0.85 o 
   2   2   9      168.20      162.50      2.41 o 
   3   2   9        4.67        4.75      0.28 o 
  -4   3   9        6.48        7.79      0.59 o 
  -3   3   9       13.91       14.51      0.50 o 
  -2   3   9       65.92       68.68      1.28 o 
  -1   3   9      483.50      463.65      9.70 o 
   0   3   9       43.89       41.14      0.73 o 
   1   3   9       11.93       13.61      0.35 o 
   2   3   9       50.17       57.69      1.12 o 
   3   3   9       44.61       43.69      0.86 o 
  -4   4   9        0.34        0.18      0.62 o 
  -3   4   9        0.12        0.60      0.66 o 
  -2   4   9       73.99       73.62      1.37 o 
  -1   4   9      205.25      200.69      2.69 o 
   0   4   9       90.37       96.85      1.64 o 
   1   4   9       16.19       15.87      0.39 o 
   2   4   9      165.48      168.89      2.53 o 
   3   4   9        6.86        6.67      0.33 o 
  -4   5   9       15.66       14.01      1.32 o 
  -3   5   9       15.21       17.22      0.87 o 
  -2   5   9       62.59       62.10      1.81 o 
  -1   5   9        1.56        1.69      0.31 o 
   0   5   9       80.94       79.22      1.07 o 
   1   5   9      298.08      304.97      3.90 o 
   2   5   9       40.83       39.30      0.81 o 
   3   5   9       12.80       11.07      0.50 o 
  -4   6   9        0.30        0.18      0.53 o 
  -3   6   9       35.42       32.60      1.85 o 
  -2   6   9       31.38       34.63      1.28 o 
  -1   6   9        3.90        3.94      0.33 o 
   0   6   9        4.23        4.03      0.27 o 
   1   6   9      263.84      276.98      3.93 o 
   2   6   9        2.55        1.95      0.24 o 
   3   6   9        5.22        3.60      0.34 o 
  -3   7   9        0.60        1.23      0.70 o 
  -2   7   9        0.19        0.00      0.44 o 
  -1   7   9        0.15        0.17      0.19 o 
   0   7   9      167.22      165.62      2.80 o 
   1   7   9        6.22        6.58      0.62 o 
   2   7   9        4.37        3.64      0.36 o 
   3   7   9        4.69        7.18      0.53 o 
  -3   8   9        1.55        0.35      0.62 o 
  -2   8   9        3.51        4.48      0.35 o 
  -1   8   9       18.47       18.17      0.78 o 
   0   8   9       17.29       20.13      0.63 o 
   1   8   9        0.78        0.90      0.28 o 
   2   8   9        6.15        4.88      0.40 o 
  -2   9   9        4.49        3.68      0.36 o 
  -1   9   9        1.21        1.08      0.23 o 
   0   9   9        0.45        0.65      0.23 o 
   1   9   9       10.98       10.75      0.55 o 
   2   9   9       18.01       19.72      0.78 o 
  -2  10   9        2.29        2.06      0.35 o 
  -1  10   9        1.39        1.03      0.20 o 
   0  10   9        0.01        0.01      0.17 o 
   1  10   9        0.62        0.58      0.28 o 
  -4   0  10        0.00        0.00      0.44 o 
  -3   0  10        1.88        1.94      0.53 o 
  -2   0  10        9.93       13.13      0.69 o 
  -1   0  10       46.62       50.00      1.10 o 
   0   0  10        4.15        3.89      0.34 o 
   1   0  10        3.78        2.56      0.34 o 
   2   0  10        6.28        7.17      0.75 o 
   3   0  10       60.81       70.84      2.64 o 
  -4   1  10        4.25        4.33      0.62 o 
  -3   1  10        3.24        3.43      0.46 o 
  -2   1  10       90.72       95.84      1.68 o 
  -1   1  10        0.34        0.00      0.13 o 
   0   1  10        4.67        5.02      0.26 o 
   1   1  10        6.38        5.42      0.28 o 
   2   1  10       12.27       11.70      0.52 o 
   3   1  10        9.49       10.71      0.69 o 
  -4   2  10        6.58        6.81      0.62 o 
  -3   2  10        0.07        0.00      0.35 o 
  -2   2  10       15.85       18.05      0.57 o 
  -1   2  10       21.54       25.34      0.50 o 
   0   2  10        3.61        3.51      0.25 o 
   1   2  10       77.07       69.15      1.24 o 
   2   2  10       14.72       15.56      0.61 o 
   3   2  10        7.97        6.34      0.50 o 
  -4   3  10       26.31       28.72      1.76 o 
  -3   3  10        2.84        3.17      0.42 o 
  -2   3  10        7.45        8.55      0.42 o 
  -1   3  10       24.76       25.57      0.53 o 
   0   3  10       12.59       12.10      0.55 o 
   1   3  10       39.86       36.18      0.77 o 
   2   3  10       99.06       91.07      1.82 o 
   3   3  10        0.08        0.00      0.26 o 
  -4   4  10        1.17        2.47      0.79 o 
  -3   4  10        0.14        0.09      0.53 o 
  -2   4  10       20.29       17.64      0.84 o 
  -1   4  10      333.55      338.67      4.40 o 
   0   4  10       68.14       65.90      1.08 o 
   1   4  10      165.90      161.09      2.54 o 
   2   4  10        3.39        2.91      0.33 o 
   3   4  10        1.86        2.58      0.31 o 
  -4   5  10        3.28        3.88      0.79 o 
  -3   5  10        1.75        1.06      0.62 o 
  -2   5  10       21.86       22.03      1.41 o 
  -1   5  10       53.62       52.09      1.05 o 
   0   5  10       61.28       62.92      1.05 o 
   1   5  10       91.22      110.20      2.46 o 
   2   5  10        2.60        2.95      0.37 o 
   3   5  10       10.30       11.43      0.52 o 
  -3   6  10       33.43       31.63      1.85 o 
  -2   6  10        0.23        0.70      0.53 o 
  -1   6  10       23.94       26.76      1.50 o 
   0   6  10       90.11       91.42      2.21 o 
   1   6  10        0.08        0.00      0.44 o 
   2   6  10       14.43       14.88      0.55 o 
  -3   7  10        3.76        3.79      0.79 o 
  -2   7  10        2.83        3.26      0.79 o 
  -1   7  10        6.06        5.78      0.49 o 
   0   7  10       58.16       61.61      1.71 o 
   1   7  10       28.27       30.13      1.50 o 
   2   7  10        2.52        2.10      0.34 o 
  -2   8  10        7.11        8.02      0.97 o 
  -1   8  10        1.12        0.85      0.34 o 
   0   8  10       35.44       38.67      1.27 o 
   1   8  10        0.43        0.88      0.44 o 
  -2   9  10        0.04        0.18      0.62 o 
  -1   9  10        6.46        7.31      0.57 o 
   0   9  10        4.40        4.58      0.46 o 
   1   9  10        1.18        1.22      0.28 o 
  -4   1  11        2.25        2.33      0.75 o 
  -3   1  11        0.82        0.04      0.34 o 
  -2   1  11       22.82       26.26      1.03 o 
  -1   1  11        7.01        7.13      0.28 o 
   0   1  11        0.91        0.43      0.19 o 
   1   1  11       58.73       51.51      1.02 o 
   2   1  11        1.59        0.94      0.27 o 
   3   1  11       16.99       17.07      0.81 o 
  -4   2  11        0.00        0.00      0.37 o 
  -3   2  11        1.65        2.03      0.40 o 
  -2   2  11      247.61      251.63      4.13 o 
  -1   2  11        3.83        3.26      0.23 o 
   0   2  11       23.45       20.92      0.51 o 
   1   2  11       23.59       22.60      0.61 o 
   2   2  11        0.10        0.56      0.28 o 
   3   2  11        6.40        9.87      0.65 o 
  -4   3  11        1.06        1.76      0.70 o 
  -3   3  11        3.81        3.52      0.79 o 
  -2   3  11        0.01        0.35      0.35 o 
  -1   3  11       31.58       31.23      0.65 o 
   0   3  11        0.35        0.44      0.20 o 
   1   3  11      103.76      103.14      1.76 o 
   2   3  11       15.42       18.09      0.78 o 
  -3   4  11        5.75        5.29      0.88 o 
  -2   4  11        0.17        0.09      0.53 o 
  -1   4  11       24.10       23.87      0.75 o 
   0   4  11       14.80       13.38      0.45 o 
   1   4  11       14.51       13.99      0.65 o 
   2   4  11       10.57        9.92      0.62 o 
  -3   5  11        3.10        3.44      0.79 o 
  -2   5  11       18.90       15.68      1.23 o 
  -1   5  11       91.77       85.16      2.73 o 
   0   5  11       15.56       14.66      0.76 o 
   1   5  11       68.30       69.43      1.74 o 
   2   5  11       20.78       20.76      0.84 o 
  -3   6  11        2.56        0.97      0.70 o 
  -2   6  11        9.56        8.55      0.97 o 
  -1   6  11        0.02        0.00      0.29 o 
   0   6  11       12.08       14.20      0.76 o 
   1   6  11       40.19       39.82      1.76 o 
   2   6  11        8.54        7.67      0.79 o 
  -2   7  11        2.96        2.03      0.70 o 
  -1   7  11        2.61        3.23      0.44 o 
   0   7  11       62.86       66.18      1.79 o 
   1   7  11       24.00       26.43      1.41 o 
  -2   8  11        2.03        2.29      0.79 o 
  -1   8  11       24.40       25.06      1.02 o 
   0   8  11       23.56       27.48      1.08 o 
   1   8  11        0.54        0.88      0.53 o 
  -3   0  12       86.75       89.43      3.26 o 
  -2   0  12       80.55       80.40      1.94 o 
  -1   0  12       13.48       13.74      0.79 o 
   0   0  12      203.35      200.88      5.81 o 
   1   0  12        3.78        3.20      0.40 o 
   2   0  12       16.67       13.66      0.97 o 
  -3   1  12       62.98       68.22      1.96 o 
  -2   1  12        4.95        5.57      0.38 o 
  -1   1  12        1.24        0.86      0.21 o 
   0   1  12       48.83       49.62      1.31 o 
   1   1  12       30.16       26.62      0.78 o 
   2   1  12        3.58        3.35      0.44 o 
  -3   2  12        0.11        0.88      0.44 o 
  -2   2  12       74.59       74.75      2.01 o 
  -1   2  12       14.60       12.68      0.45 o 
   0   2  12        0.71        0.70      0.28 o 
   1   2  12        0.10        0.00      0.22 o 
   2   2  12       18.26       19.58      0.84 o 
  -3   3  12        0.30        0.18      0.62 o 
  -2   3  12       41.79       40.88      2.03 o 
  -1   3  12        6.38        4.85      0.44 o 
   0   3  12       49.37       44.51      1.04 o 
   1   3  12        4.24        4.15      0.70 o 
   2   3  12        0.00        0.18      0.31 o 
  -3   4  12       11.67       10.04      1.15 o 
  -2   4  12        5.05        4.76      0.88 o 
  -1   4  12        8.63        9.43      0.61 o 
   0   4  12        0.02        0.00      0.22 o 
   1   4  12       17.95       18.16      0.78 o 
   2   4  12        6.34        6.30      0.53 o 
  -2   5  12        0.28        0.53      0.62 o 
  -1   5  12        0.11        0.14      0.28 o 
   0   5  12        6.11        6.71      0.53 o 
   1   5  12        5.10        5.55      0.70 o 
  -2   6  12        0.83        0.53      0.62 o 
  -1   6  12        2.42        2.48      0.42 o 
   0   6  12       35.69       33.75      1.20 o 
   1   6  12        7.39        8.02      0.79 o 
  -1   7  12        4.07        4.25      0.49 o 
   0   7  12       67.91       71.48      3.57 o 
  -2   1  13        5.66        4.21      0.39 o 
  -1   1  13       16.01       16.09      0.54 o 
   0   1  13        0.02        0.00      0.25 o 
   1   1  13        0.01        0.00      0.48 o 
  -2   2  13        6.10        7.38      0.41 o 
  -1   2  13       36.39       40.41      1.00 o 
   0   2  13        9.82        8.43      0.56 o 
   1   2  13        0.03        0.31      0.35 o 
  -2   3  13       15.55       12.78      1.06 o 
  -1   3  13        0.22        0.62      0.36 o 
   0   3  13        1.23        1.17      0.35 o 
   1   3  13        3.28        2.91      0.44 o 
  -2   4  13        0.51        0.54      0.36 o 
  -1   4  13        0.14        0.12      0.29 o 
   0   4  13        0.18        0.53      0.44 o 
   1   4  13        2.06        2.78      0.40 o 
  -1   5  13       11.28       13.33      0.84 o 
   0   5  13       30.55       32.33      1.59 o 
  -1   0  14        4.83        4.12      0.46 o 
   0   0  14        8.57        5.46      0.70 o 
  -1   1  14        0.50        0.72      0.25 o 
   0   1  14       25.26       21.51      0.87 o 
  -1   2  14       19.06       20.13      0.68 o 
                                                 
